# Supplementary material for: A non-dividing cell population with high pyruvate dehydrogenase kinase activity regulates metabolic heterogeneity and tumorigenesis in the intestine
Source: Nat Commun. 2022 Mar 21;13:1503. doi: 10.1038/s41467-022-29085-y (PMC8938512; doi:10.1038/s41467-022-29085-y)
Supplement: Supplementary file 4 — Supplementary Data 1 [file 41467_2022_29085_MOESM4_ESM.xlsx]

## Sheet: Glycolysis geneset
Glycolysis		Antioxidant response
Positive regulators
SLC2A1		GSTA1
SLC2A2		GSTA4
SLC2A3		SQRDL
SLC2A4		ME1
HK1		SRXN1
HK2		SLC7A11
HK3		GSTA3
GCK		HMOX1
GPI		GSTO1
PFKM		G6PD2
PFKL		MAFF
PFKP		NQO1
PFKFB1		G6PDX
PFKFB2		NFE2L2
PFKFB3		GSTO2
PFKFB4		ALDH3A1
ALDOA		SESN2
ALDOB		GCLC
ALDOC		GCLM
TPI1		CES1G
GAPDH		DHCR24
GAPDHS		TXNRD1
PGK1		CAT
PGAM1		NCEH1
PGAM2		GSTA2
ENO1		GLYAT
ENO2
ENO3
ENO4
PKM1
PKM2
PKLR
LDHA
LDHB
PDK1
PDK2
PDK3
PDK4
