# Supplementary material for: A non-dividing cell population with high pyruvate dehydrogenase kinase activity regulates metabolic heterogeneity and tumorigenesis in the intestine
Source: Nat Commun. 2022 Mar 21;13:1503. doi: 10.1038/s41467-022-29085-y (PMC8938512; doi:10.1038/s41467-022-29085-y)
Supplement: Supplementary file 5 — Supplementary Data 2 [file 41467_2022_29085_MOESM5_ESM.xlsx]

## Sheet: Primer sequences
Primer name	Primer sequence
ChgA_Fw	ATCCTCTCTATCCTGCGACAC
ChgA_Rv	GGGCTCTGGTTCTCAAACACT
Gclm_Fw	AGGAGCTTCGGGACTGTATCC
Gclm_Rv	GGGACATGGTGCATTCCAAAA
Txnrd1_Fw	CCCACTTGCCCCAACTGTT
Txnrd1_Rv	GGGAGTGTCTTGGAGGGAC
Me1_Fw	TCAACAAGGACTTGGCTTTTACT
Me1_Rv	TGCAGGTCCATTAACAGGAGAT
Nfe2l2_Fw	CTTTAGTCAGCGACAGAAGGAC
Nfe2l2_Rv	AGGCATCTTGTTTGGGAATGTG
Srxn1_Fw	CCCAGGGTGGCGACTACTA
Srxn1_Rv	GTGGACCTCACGAGCTTGG
Bmi1_Fw	ATCCCCACTTAATGTGTGTCCT
Bmi1_Rv	CTTGCTGGTCTCCAAGTAACG
Pdk1_Fw	ATCTTCTCAGGACCCCATCC
Pdk1_Rv	GCATCTTCAGCACTTTTGTCTTT
Pfkm_Fw	GCCGTGTTGACCTCTGGT
Pfkm_Rv	GCCCGTGAAGATACCAACTC
Ldha_Fw	TGGCAGCCTCTTCCTTAAAA
Ldha_Rv	GCGGTGATAATGACCAGCTT
Actin_Fw	ACTATTGGCAACGAGCGGTTC
Actin_Rv	AAGGAAGGCTGGAAAAGAGCC
