# Supplementary material for: A non-dividing cell population with high pyruvate dehydrogenase kinase activity regulates metabolic heterogeneity and tumorigenesis in the intestine
Source: Nat Commun. 2022 Mar 21;13:1503. doi: 10.1038/s41467-022-29085-y (PMC8938512; doi:10.1038/s41467-022-29085-y)
Supplement: Supplementary file 6 — Source Data [file 41467_2022_29085_MOESM6_ESM.xlsx]

## Sheet: Figure 1b
Figure 1b
organoids/500crypts
Control	APC; Sirt6-IECD
0.67	1.33
0.67	23
4	14
1.33	17
13.67	0.5
1.16	19.8
0.5	9.33
6.5	3.5
0.5	8.33
6.66

## Sheet: Figure 1c
Figure 1c
Diameter (mm)
Control	APC; Sirt6-IECD
458.2	1078.85
306.298	138.119
176.619	2151.42
378.975	156.291
965.456	414.075
367.116	300.036
570.972	296.986
199.964	1488.18
181.47	1010.68
380.639	873.737
260.018	199.251
310.117	203.416
514.349	426.55
255.558	192
187.17	813.99
575.048	224.995
422.139	137.877
206.538	362.448
285.392	370.668
328.19	332.654
492.805	145.828
217	195.173
118.111	513.09
197.64	180.402
420.528	274.811
342.993	212.327
182.568	217.146
1251.25	1487.14
236.435	643.235
146.331	363.036
483.998	689.511
386.065	390.401
	208.898
	1909.62
	269.719
	393.124
	224.29
	1110.9
368.207	986.152
245.631	352.548
146.599	1306.62
291.837	417.716
285.033	1238.55
476.405	143.796
211.587	742.718
117.686	342.574
247.833	487.923
350.166	303.149
563.167	663.662
893.857	246.962
118.455	432.243
108.162	211.063
190.073	151.841
104.466	209.236
408.315	208.946
276.974	783.235
98.7525	209.236
426.801	704.88
155.643	1084.4
226.954	856.913
776.215	191.8
442.971	706.055
163.205	285.504
121.615	114.015
290.632	224.935
152.913	222.978
113.718	1114.03
240.234	512.955
160.741	321.137
252.544	1097.09
	268.877
	316.387
	424.842
	498.389
	809.086
	901.04
	164.606
	319.555
	235.982
	223.962
	342.438
	948.769
	633.976
	795.544
	248.692
	263.962
	306.563
	721.342
	1226.99
	170.654
	175.037
	480.774
	621.401
	360.306
	490.899
	678.663
	845.851
	611.693
	464.868
	754.432
	449.323
	527.017
	493.683
	402.877
	198.375
	723.885
	130.71
	477.726
	339.892
	847.01
	617.146
	169.826
	207.319
	384.158
	219.82
	504.012
	1443.2
	587.196
	221.661

## Sheet: Figure 1d
Figure 1d
organoids/1000 cells
Control	APC; Sirt6-IECD
0.33	10.33
0	4.33
0	4.33
0.33
3.33

## Sheet: Figure 1e
Fgure 1e
Olfm4+ cells/crypt
APC Cnt	APC; Sirt6 IECD	APC DCA	APC; Sirt6 IECD DCA
4.90566	7.4878	6.20312	3.5
4.83333	7.29824	5.64912	5.3
5.17	8.06	3.21053
5.94	9.57	9.6
7.85	6.9	8.2
5.84	6
6.18	9.42
7.76

## Sheet: Figure 1f
Figure 1f
organoids/500crypts
WT	Sirt6 IECD	WT DCA	Sirt6 IECD DCA
20.5	24	24.33	20
30.33	46.33	42	19.33
37.66	53	39	18.66
32.33	33.67	28.66	24.67
29.67	22.5		29.67
16.33	67.33
40	55
24	20.67
12	28.8
	72.67
	52

## Sheet: Figure 2b
Figure 2b
Position	% pPDH cells
1	4.83871
2	1.6129
3	8.06452
4	20.9677
5	17.7419
6	8.06452
7	8.06452
8	4.83871
9	3.22581
10	6.45161
11	3.22581
12	0
13	8.06452

## Sheet: Figure 2e
Figure 2e
% of cells
	mTert-GFP+	pPDH+
pPDH+	81.03
pPDH-	18.96
mTert-GFP+		53.04
mTert-GFP-		46.59

## Sheet: Figure 2g
Figure 2g
% of cells
pPDH+ChgA+	pPDH+ChgA-	ChgA+pPDH+	ChgA+pPDH-
86.36	13.63	89.06	10.93
96.38	3.61	82.47	17.52
96.29	3.7037	89.6552	10.3448

## Sheet: Figure 3e
Figure 3e
% organoid formation
mCherryneg	mCherry+
0.0411015	0.0411015
0	0.123305
0	0.205508

## Sheet: Figure 3f
Figure 3f
Organoids/500 crypts
Control	DCA 10mM
67	35
71	37
53	29
68	32
86	23
76	13

[truncated: 23 more sheets: Figure 3g, Figure 4c, Figure 4e, Figure 4f, Figure 4i, Figure 4j, Figure 5c, Figure 5d, Figure 5e, Figure 5f, SuppFig 1a, SuppFig 1b, SuppFig 1c, SuppFig 2b, SuppFig 2c, SuppFig 2d, SuppFig 2e, SuppFig 3a, SuppFig 3b, SuppFig 3c …]
